# Supplementary material for: Lower Third Molar Germectomy: Timings, Indications, and Clinical and Patient-Reported Outcomes—A Systematic Review and Meta-Analysis
Source: Dent J (Basel). 2026 Apr 7;14(4):215. doi: 10.3390/dj14040215 (PMC13114371; doi:10.3390/dj14040215)
Supplement: Supplementary file 1 [file dentistry-14-00215-s001.zip]

Archive with 1 entries (1 files):
- dentistry-4204436-supplementary.pdf
